# Supplementary material for: Characterization and Classification of Spanish Honey by Non-Targeted LC–HRMS (Orbitrap) Fingerprinting and Multivariate Chemometric Methods
Source: Molecules. 2022 Nov 30;27(23):8357. doi: 10.3390/molecules27238357 (PMC9740000; doi:10.3390/molecules27238357)
Supplement: Supplementary file 1 [file molecules-27-08357-s001.zip]

Archive with 1 entries (1 files):
- molecules-2014241-supplementary.pdf
